# Supplementary material for: Lapatinib-Resistant HER2+ Breast Cancer Cells Are Associated with Dysregulation of MAPK and p70S6K/PDCD4 Pathways and Calcium Management, Influence of Cryptotanshinone
Source: Int J Mol Sci. 2025 Apr 16;26(8):3763. doi: 10.3390/ijms26083763 (PMC12027730; doi:10.3390/ijms26083763)
Supplement: Supplementary file 1 [file ijms-26-03763-s001.zip]

Archive with 1 entries (1 files):
- ijms-3520645-supplementary.pdf
